# Supplementary material for: Myc plays an important role in Drosophila P-M hybrid dysgenesis to eliminate germline cells with genetic damage
Source: Commun Biol. 2020 Apr 22;3:185. doi: 10.1038/s42003-020-0923-3 (PMC7176646; doi:10.1038/s42003-020-0923-3)
Supplement: Supplementary file 2 — Supplementary Data 1 [file 42003_2020_923_MOESM2_ESM.xlsx]

## Sheet: Fig. 1
	Fig. 1g	Testes									Ovaries										Fig. 1h		Number of germline cells in gonads										Fig. 1i		Number of germline cells in gonads
		Control			HD			HD + Myc o/e			Control			HD			HD + Myc o/e						St. 15 embryos			1st larvae			2nd larvae						St. 15 embryos			1st larvae			2nd larvae			3rd larvae
		Experiment 1	Experiment 2	Total	Experiment 1	Experiment 2	Total	Experiment 1	Experiment 2	Total	Experiment 1	Experiment 2	Total	Experiment 1	Experiment 2	Total	Experiment 1	Experiment 2	Total		Experiment	Gonad No.	Control	HD	HD + Myc o/e	Control	HD	HD + Myc o/e	Control	HD	HD + Myc o/e		Experiment	Gonad No.	Control	HD	HD + Myc o/e	Control	HD	HD + Myc o/e	Control	HD	HD + Myc o/e	Control	HD	HD + Myc o/e
	Number of gonads observed	115	36	151	125	62	187	82	51	133	62	46	108	75	36	111	87	42	129		1	1	9	5	13	42	0	63	136	0	63		1	1	11	9	12	11	10	9	15	11	13	26	8	11
	Number of agametic gonads	0	0	0	109	59	168	46	29	75	0	0	0	61	29	90	36	9	45			2	5	6	11	38	0	5	285	47	68			2	7	7	7	10	12	12	10	6	13	13	0	6
	% of agametic gonads	0	0	0	87.2	95.1613	89.8396	56.0976	56.8627	56.391	0	0	0	81.3333	80.5556	81.0811	41.3793	21.4286	34.8837			3	6	13	13	47	4	33	223	25	6			3	5	6	12	6	6	13	14	6	8	27	0	17
																						4	5	9	7	30	6	12	89	0	41			4	12	7	11	9	13	5	17	11	10	16	0	3
																						5	5	8	7	24	1	6	161	0	10			5	6	2	12	5	9	4	21	3	12	37	4	0
																						6	11	7	14	16	0	35	123	0	32			6	8	8	12	9	7	11	10	15	1	39	5	15
																						7	7	6	9	19	2	6	161	0	226			7	6	11	12	9	12	16	12	16	5	38	0	0
																						8	5	9	5	34	2	7	220	0	61			8	5	7	11	12	7	9	9	6	12	39	0	6
																						9	12	10	10	43	3	3	203	20	20			9	8	9	8	5	7	1	16	6	12	18	0	12
																						10	9	4	9	36	1	15	307	0	6			10	5	4	9	6	7	9	16	7	8	26	1	0
																						11	9	7	11	33	4	28	302	0	47			11	8	10	11	9	12	8	10	12	5	28	2	9
																						12	8	5	10	20	2	51	116	0	60			12	7	9	10	7	9	8	13	8	10	30	4	10
																						13	6	11	9	18	2	8		6	27			13	6	8	13	6	8	6	13	5	16	39	0	13
																						14	9	5	9	27	3	6		1	23			14	11	12	8	7	7	11	12	14	7	29	0	14
																						15	7	10	10	47	2			0	13			15	5	5	8	9	7	10	14	13	3	18	0	18
																						16	7	6	11	57	0			0	81			16	12	8	9	11	11	7	12	11	5	27	2	10
																						17	10	7	12	19	7			0	1			17	7	9	10	4	8	11	10	8	2	28	4	11
																						18	8	10	17	64	5			0	23			18	4	8	7	9	13	15	11	5	10	26	0	0
																						19	4	9	11	17	0			15	113			19	10		11	12	8	14	9	9	10	18	0	18
																						20	8	8	13	36	5			6	50			20			10	7	12	7	10	7	9	25	1	8
																						21	5			35	2			0	15			21			10		9	7	13	16	8	34	4	0
																						22	8			36	2			0	38			22			10			9	17	14	3	24	0	0
																						23	10			39	1			6	2			23			11				6	8	2	25	0	0
																						24	7			26				0	82			24			10				9	10	13	30	3	2
																						25	7			16					46			25							6	9	6	29	0	0
																						26	6											26										26	0	11
																					2	1	6	12	9	34	5	20	93	3	25			27										34	7	3
																						2	5	9	13	25	0	3	270	0	0			28										37	0	16
																						3	17	9	14	18	5	8	224	0	5			29										43	4	5
																						4	9	14	13	30	2	13	143	2	0			30											0	3
																						5	4	12	9	29	5	16	171	6	39		2	1	12	11	10	9	3	10	17	14	15	31	15	5
																						6	13	9	11	32	7	20		14	131			2	11	13	10	11	10	11	14	14	8	39	4	4
																						7	6		10	38	2	1		33	77			3	11	6	9	9	12	4	17	3	12	39	2	22
																						8	13		12	20	3	2		0	4			4	12	9	12	11	7	5	13	12	0	44	7	8
																						9	7		23	19	2	27		0	77			5	7	7	9	6	7	11	13	11	12	38	2	7
																						10	4		8	53	7	4		0	29			6	8	10	7	6	11	15	18	9	15	37	1	19
																						11	14		18	25	1	2		12	37			7	10	7	10	11	8	9	13	9	7	38	0	6
																						12	12			23	2	28		0	61			8	9	11	13	8	9	8	9	11	13	37	1	15
																						13	9			41	1	21		6	18			9	4	10	14	5	8	7	6	10	11	24	14	14
																						14	8			38	7	3		8	16			10	14	8	16	12	7	11	12	8	7	26	1	3
																						15	14			14	2	11		0	18			11	6	7	8	8	7	12	12	10	17		1	0
																						16				37	5	7						12	10	11	15	8	9	11	10	8	9		5	8
																						17				22	6	3						13	7	5	10	4	9	11	17	5	9		0	18
																						18				42	6	16						14	9	10	5	6	9	12	11	20	12		3	4
																						19				39	3	6						15	7	11	8	5	14	8	10	13	7		0
																						20				41	3	11						16					10						2
																						21					4							17											5
																					Av. number of germline cells / gonad		8.14634	8.46154	11.3226	31.9778	3	14.7059	189.824	5.38462	42.275			18											6
																					SEM		0.478647	0.505095	0.621145	1.71974	0.32461	2.4284	16.8151	1.62477	6.76988			19											2
																																		20											3
																																	Av. number of germline cells / gonad		8.23529	8.33333	10.2564	8.05714	9.02703	9.37838	12.425	9.825	8.925	30.3077	2.46	8.04545
																																	SEM		0.453855	0.414757	0.360287	0.403946	0.38505	0.535587	0.540703	0.596749	0.662748	1.23884	0.466656	0.959917

## Sheet: Fig. 2
	Fig. 2a		Number of germline cells in gonads							Fig. 2b		Number of germline cells in gonads									Fig. 2g	Testes						Ovaries							Fig. 2I	Control			HD				Fig. 2m	Control			HD
			St. 15 embryos		1st larvae		2nd larvae					St. 15 embryos		1st larvae		2nd larvae		3rd larvae				Control			Myc KDRNAi1			Control			Myc KDRNAi1				Experiment	Embryo No.	Cell No.	Signal intensity of Myc-GFP in germline cell nuclei	Embryo No.	Cell No.	Signal intensity of Myc-GFP in germline cell nuclei		Experiment	Ovary No.	Cell No.	Signal intensity of Myc-GFP in germline cell nuclei	Ovary No.	Cell No.	Signal intensity of Myc-GFP in germline cell nuclei
	Experiment	Gonad No.	Control	Myc KDRNAi1	Control	Myc KDRNAi1	Control	Myc KDRNAi1		Experiment	Gonad No.	Control	Myc KDRNAi1	Control	Myc KDRNAi1	Control	Myc KDRNAi1	Control	Myc KDRNAi1			Experiment 1	Experiment 2	Total	Experiment 1	Experiment 2	Total	Experiment 1	Experiment 2	Total	Experiment 1	Experiment 2	Total		1	1	1	60.621	1	1	27.959		1	1	1	162.078	1	1	57.488
	1	1	4	6	21	19	466	73		1	1	6	8	5	5	16	23	59	17		Number of gonads observed	88	40	128	78	44	122	80	46	126	75	40	115				2	99.823	2	1	19.974				2	157.317		2	84.412
		2	10	7	28	15	469	65			2	7	10	18	4	26	23	49	27		Number of agametic gonads	0	0	0	76	44	120	0	0	0	47	36	83				3	71.133		2	22.463				3	174.875		3	44.965
		3	8	6	21	13	256	129			3	7	10	18	6	13	19	28	24		% of agametic gonads	0	0	0	97.4359	100	98.3607	0	0	0	62.6667	90	72.1739				4	75.424		3	21.97				4	157.31		4	26.884
		4	8	9	31	18	280	117			4	9	7	6	9	19	22	43	18																		5	52.661		4	17.182				5	158.94		5	37.942
		5	5	8	20	15	330	66			5	7	5	10	5	12	29	49	20																		6	53.537		5	13.236				6	166.918		6	39.969
		6	6	8	32	12	452	70			6	7	8	8	9	16	17	43	2																		7	69.37		6	31.791				7	149.022		7	81.932
		7	6	8	39	9	393	87			7	8	8	8	3	14	16	48	27																		8	66.656		7	17.278				8	181.457		8	53.647
		8	7	7	26	15	392	90			8	7	6	4	4	14	8	30	33																		9	49.552	3	1	33.681				9	180.541		9	29.823
		9	8	2	28	23	266	124			9	3	9	9	10	22	15	51	21																		10	49.22		2	43.007				10	167.258		10	30.134
		10	15	6	25	18	281	59			10	7	12	5	6	28	22	43	16																		11	37.331		3	39.866				11	169.903		11	35.303
		11	11	8	26	21	232	107			11	10	5	9	7	26	23	44	39																		12	46.791		4	33.695				12	152.937		12	47.887
		12	11	7	48	15	362	66			12	8	6	6	10	12	20	48	24																		13	69.724		5	39.26				13	174.873		13	43.188
		13	5	6	25	21	275	37			13	5	5	17	6	17	21	34	15																		14	45.312		6	35.177				14	160.753		14	36.297
		14	5	7	22	23		105			14	5	4	6	5	18	12	40	38																	2	1	61.206		7	31.458				15	159.111		15	35.735
		15	5	12	19	17		58			15	8	7	5	8	18	23	53	49																		2	55.632		8	36.429				16	185.44		16	65.872
		16	9	6	33	16		61			16	5	8	6	10	19	12	30	21																		3	19.479		9	36.955				17	205.727		17	25.073
		17	7	7	25	13		52			17	11	8	4	10	20	17	73	27																		4	69.662		10	40.999				18	169.738	2	1	118.116
		18	13	9	28	14		58			18	6	5	11	13	16	19	39	41																		5	88.048		11	35.912				19	173.766		2	94.736
		19	5	7	27	18		51			19	9	7	6	5	20	17	40	23																		6	62.712		12	27.542				20	151.785		3	89.96
		20	6	4		14		35			20	7	6	7	6	25	16	41	22																		7	41.615		13	27.282				21	157.112		4	94.666
		21				12		46			21			11	9	20	18	58	28																	3	1	66.964		14	54.838				22	160.292		5	77.919
		22				16					22			8	13	23		53	44																		2	71.865		15	27.147				23	143.652		6	52.796
		23				12					23				3	22			23																		3	69.403	4	1	17.621			2	1	140.874		7	41.856
		24				7					24				5	15			26																		4	72.571		2	20.736				2	129.219		8	39.331
	2	1	11	4	25	5	134	18			25				7				32																		5	57.499		3	18.942				3	121.895		9	72.958
		2	9	9	28	13	195	17			26								28																	4	1	40.284	5	1	30.908				4	148.952		10	78.598
		3	12	11	34	12	229	41			27								50																		2	41.894		2	36.693				5	153.224		11	46.991
		4	7	9	25	10	189	36			28								15																		3	38.227		3	41.493				6	134.193		12	53.965
		5	6	11	36	9	158	23			29								27																	5	1	74.046		4	33.279				7	140.283		13	104.252
		6	11	13	37	9		7			30								23																		2	75.344		5	45.689				8	117.701		14	80.091
		7	8	15	67	22		45		2	1	8	9	5	6	15	9	64	29																		3	73.935		6	35.403				9	138.705		15	46.065
		8	8	11	16	10		21			2	7	3	7	10	17	14	39	56																		4	70.615		7	36.623				10	111.773		16	26.454
		9	13	14	40	14		17			3	7	10	10	8	8	9	42	29																		5	61.257		8	40.327				11	115.141	3	1	65.506
		10	10	6	37	9		10			4	14	7	9	4	13	12	56	28																		6	66.491		9	30.543				12	115.378		2	41.213
		11	8	12	38	39					5	8	4	6	7	9	16	56	20																		7	97.294		10	32.66				13	100.491		3	23.242
		12	15	16	52	24					6	5	11	7	5	15	12	57	27																		8	86.461		11	28.062				14	104.342		4	33.226
		13	8		28	6					7	9	9	6	9	9	4	50	35																		9	103.019		12	36.367				15	106.896		5	29.83
		14	7		37	8					8	8	9	9	6	8	13	83	24																		10	84.391		13	36.611				16	113.681		6	57.928
		15	12		35	4					9	12	11	11	8	6	10	51	20																	6	1	70.644		14	39.823				17	138.12	4	1	67.71
		16				7					10	7	7	2	9	12	9	84	37																		2	98.812	6	1	55.861				18	103.586		2	68.247
	Av. number of germline cells / gonad		8.54286	8.46875	31.1471	14.425	297.722	57.7742			11	6	9	4	5	25	15	54	42																		3	118.034		2	40.44				19	115.493		3	49.259
	SEM		0.49213	0.565935	1.72611	1.02035	23.9723	5.99249			12	7		5	6	6	11	48	37																		4	73.557		3	39.712				20	78.908		4	39.806
											13	4		5	4	12	9	34	29																		5	101.098		4	36.628				21	99.455		5	54.159
											14	9		7	5	16	2	55	27																		6	94.024		5	41.046			3	1	156.068		6	60.232
											15	10		12	6	12		43	28																		7	78.924		6	48.423				2	154.004		7	53.524
										Av. number of germline cells / gonad		7.51429	7.51613	7.89189	6.9	16.2564	15.3429	48.973	28.1778																		8	85.878		7	34.553				3	155.056		8	65.616
										SEM		0.366721	0.399977	0.607698	0.393383	0.90125	1.00118	2.07369	1.51414																		9	71.24		8	47.729				4	162.025	5	1	68.362
																																					10	78.183		9	44.366				5	176.754		2	44.412
																																					11	97.364		10	38.334				6	187.311		3	36.874
																																					12	69.994		11	30.676				7	158.305		4	54.258
																																					13	106.975		12	41.085				8	174.205		5	59.75
																																					14	69.464	7	1	26.486				9	174.381		6	23.543
																																				7	1	61.521		2	22.017				10	146.882		7	39.98
																																					2	52.186		3	23.294				11	134.021		8	60.344
																																					3	57.062		4	23.886				12	150.431		9	72.777
																																				8	1	65.375		5	30.106				13	143.483		10	57.953
																																					2	58.391		6	28.338				14	158.849		11	49.957
																																					3	64.28		7	22.387				15	140.215		12	28.015
																																					4	68.633		8	19.624				16	120.943		13	38.828
																																					5	74.768		9	24.442				17	166.206		14	50.387
																																					6	55.25		10	20.123				18	115.963		15	54.013
																																					7	55.693		11	19.694				19	148.99		16	48.506
																																					8	65.068		12	23.814				20	123.481	6	1	72.229
																																					9	65.874	8	1	25.069				21	128.193		2	69.762
																																					10	63.256		2	27.037			4	1	148.438		3	57.959
																																					11	42.222		3	30.035				2	144.053		4	69.924
																																					12	48.535		4	18.408				3	158.067		5	68.472
																																				9	1	76.006		5	27.194				4	146.002		6	67.023
																																					2	76.631		6	22.344				5	149.725		7	22.506
																																					3	82.393		7	20.276				6	137.875	7	1	38.487
																																					4	78.887		8	22.881				7	119.075		2	106.379
																																					5	48.29	9	1	29.543				8	96.764		3	89.371
																																					6	70.875		2	33.876				9	157.48		4	69.069
																																					7	79.692		3	21.534				10	119.09		5	104.6
																																					8	67.944		4	24.275				11	110.827		6	49.011
																																					9	70.985		5	17.778				12	117.122		7	44.908
																																					10	43.548		6	22.492				13	143.334		8	32.201
																																					11	38.971		7	26.292			5	1	153.302		9	75.348
																																					12	80.78		8	22.906				2	154.187		10	74.358
																																				10	1	35.562	10	1	20.071				3	143.692	8	1	88.503
																																					2	49.942		2	17.426				4	156.427		2	123.529
																																					3	42.551		3	16.425				5	134.024		3	98.066
																																					4	25.825		4	19.236				6	131.569		4	44.074
																																					5	45.97		5	18.108				7	123.847		5	31.444
																																					6	55.916		6	15.101				8	137.564		6	84.516
																																					7	58.027							9	131.087		7	46.508
																																					8	53.896							10	120.173		8	98.135
																																					9	40.58							11	112.693		9	61.706
																																					10	48.13							12	107.455		10	34.045
																																					11	52.172							13	81.03	9	1	33.788
																																					12	51.467							14	119.461		2	31.247
																																					13	47.232							15	106.736		3	23.397
																																					14	44.899							16	108.486	10	1	137.829
																																					15	42.188							17	129.799		2	114.795
																																					16	28.704							18	128.996		3	120.25
																																			2	1	1	98.776	1	1	32.31				19	135.91		4	114.251
																																					2	106.342		2	25.468				20	94.737		5	172.695
																																					3	98.851		3	27.459				21	101.973		6	82.224
																																					4	98.776		4	35.481				22	103.341		7	124.473
																																					5	54.86		5	26.494				23	84.465		8	103.361
																																					6	63.943		6	52.541				24	97.034		9	56.101
																																					7	85.158		7	38.446			6	1	159.708		10	62.431
																																					8	50.288		8	21.191				2	134.47		11	95.669
																																					9	83.231		9	19.591				3	128.368	11	1	42.236
																																				2	1	133.502		10	18.584				4	130.14		2	45.668
																																					2	107.822		11	16.63				5	117.841		3	42.721
																																					3	88.537		12	19.75				6	119.699		4	48.443
																																					4	99.452	2	1	31.322				7	139.204		5	53.401
																																					5	99.245		2	26.899				8	146.958		6	46.235
																																					6	84.039		3	23.452				9	156.113		7	54.66
																																					7	105.023		4	26.681				10	110.066		8	89.111
																																					8	84.472	3	1	64.43				11	115.746		9	54.128
																																				3	1	114.629		2	55.356				12	142.121		10	91.092
																																					2	92.432		3	61.669				13	109.969		11	34.232
																																					3	84.929		4	64.693				14	102.258	12	1	30.167
																																					4	105.855		5	43.536				15	100.663		2	48.067
																																					5	82.539		6	51.878				16	96.461		3	40.487
																																					6	98.663		7	44.807				17	96.987		4	31.286
																																					7	86.188		8	47.225				18	94.012		5	26.349
																																				4	1	102.164		9	34.853				19	102.073		6	30.721
																																					2	108.495		10	97.455				20	109.235		7	26.893
																																					3	100.113		11	34.041				21	111.323		8	23.693
																																					4	87.902		12	36.6				22	79.957	13	1	75.888
																																					5	78.856		13	33.386			7	1	174.784		2	94.333
																																					6	79.173		14	46.964				2	195.519		3	45.868
																																					7	81.961		15	31.502				3	157.762		4	46.102
																																					8	56.708	4	1	49.6				4	184.705		5	73.669
																																				5	1	88.303		2	38.457				5	142.932		6	40.114
																																					2	82.337		3	50.276				6	174.314		7	52.675
																																					3	75.92		4	30.519				7	147.776		8	69.851
																																					4	77.457		5	35.06				8	181.715	14	1	94.38
																																					5	82.788		6	31.073				9	143.067		2	38.437
																																					6	49.642		7	25.973				10	168.157		3	72.461
																																					7	59.078		8	29.783				11	184.214		4	104.388
																																					8	53.962		9	28.094				12	132.522		5	93.309
																																					9	67.522		10	24.617				13	143.304		6	89.047
																																					10	55.46		11	61.147				14	112.019		7	68.317
																																				6	1	106.762		12	28.422				15	138.014		8	36.183
																																					2	120.97		13	23.761				16	143.826		9	51.136
																																					3	113.263		14	19.709			8	1	149.194		10	56.366
																																					4	94.985		15	21.279				2	175.889		11	39.963
																																					5	122.74	5	1	39.656				3	169.084		12	73.831
																																					6	114.552		2	26.01				4	147.754		13	92.927
																																					7	117.829		3	37.63				5	183.884		14	71.843
																																					8	137.217		4	21.982				6	179.763		15	79.482
																																					9	116.03		5	34.56				7	149.933		16	81.895
																																					10	94.66		6	22.068				8	142.685
																																					11	106.716		7	25.275				9	149.631
																																					12	96.783		8	22.725				10	173.854
																																					13	130.079		9	15.99				11	184.203
																																					14	127.92		10	21.608				12	168.04
																																					15	85.461		11	18.228				13	149.191
																																					16	68.408		12	21.117				14	173.053
																																					17	93.974		13	16.347				15	164.274
																																					18	98.393		14	15.766				16	146.252
																																					19	72.598							17	143.976
																																				7	1	174.082							18	125.741
																																					2	157.369							19	125.845
																																					3	132.496							20	133.639
																																					4	122.199							21	107.169
																																					5	144.738							22	143.731
																																					6	128.758							23	154.779
																																					7	114.188							24	180.9
																																					8	158.04						9	1	122.99
																																					9	136.645							2	103.776
																																					10	125.106							3	102.205
																																					11	111.477							4	108.22
																																					12	104.945							5	113.367
																																					13	85.665							6	90.341
																																					14	118.861							7	89.066
																																					15	80.962							8	83.48
																																				8	1	115.182							9	87.778
																																					2	118.884							10	91.137
																																					3	77.075							11	81.703
																																			Mean of signal intensity of Myc-GFP			79.822			31.4088				12	105.963
																																			SEM			2.12854			1.02223				13	117.624
																																													14	85.222
																																													15	78.27
																																													16	112.612
																																													17	84.569
																																													18	78.33
																																													19	78.882
																																													20	86.235
																																													21	81.06
																																													22	77.696
																																													23	90.465
																																													24	67.661
																																												10	1	175.462
																																													2	176.219
																																													3	147.334
																																													4	168.851
																																													5	166.979
																																													6	143.241
																																													7	159.247
																																													8	139.767
																																													9	156.972
																																													10	149.323
																																													11	150.385
																																													12	123.844
																																													13	136.896
																																													14	145.989
																																													15	155.639
																																												11	1	178.646
																																													2	173.147
																																													3	130.587
																																													4	154.379
																																													5	152.795
																																													6	149.328
																																													7	150.723
																																													8	134.469
																																													9	159.115
																																													10	137.917
																																													11	154.7
																																													12	132.631
																																													13	119.326
																																													14	125.051
																																													15	121.558
																																													16	124.282
																																													17	108.838
																																													18	131.577
																																													19	126.038
																																													20	111.553
																																													21	114.035
																																													22	125.022
																																													23	95.58
																																													24	115.804
																																													25	107.003
																																													26	85.519
																																													27	77.065
																																													28	95.009
																																												12	1	150.178
																																													2	150.661
																																													3	127.75
																																													4	124.818
																																													5	127.178
																																													6	133.939
																																													7	132.101
																																													8	109.938
																																													9	121.427
																																													10	142.192
																																													11	118.681
																																													12	109.086
																																													13	110.975
																																													14	106.971
																																													15	106.821
																																													16	108.982
																																													17	87.126
																																													18	107.696
																																												13	1	180.169
																																													2	187.867
																																													3	176.33
																																													4	187.873
																																													5	194.636
																																													6	168.396
																																													7	164.172
																																													8	177.015
																																													9	168.094
																																													10	150.421
																																													11	146.685
																																													12	179.7
																																													13	188.476
																																													14	165.882
																																													15	148.891
																																													16	136.59
																																													17	134.279
																																													18	140.836
																																													19	142.835
																																													20	124.532
																																													21	155.363
																																													22	119.144
																																													23	120.083
																																													24	114.802
																																													25	122.792
																																													26	123.583
																																													27	125.563
																																												14	1	201.038
																																													2	176.805
																																													3	165.665
																																													4	157.324
																																													5	177.302
																																													6	210.057
																																													7	162.383
																																													8	172.594
																																													9	175.457
																																													10	174.456
																																													11	151.828
																																													12	170.733
																																													13	149.717
																																													14	176.141
																																													15	179.823
																																													16	184.609
																																													17	152.213
																																													18	163.731
																																													19	147.52
																																											2	1	1	159.436	1	1	118.502
																																													2	195.24		2	140.648
																																													3	141.353		3	160.925
																																													4	136.256		4	94.433
																																													5	115.914		5	113.619
																																													6	143.097		6	160.805
																																													7	192.421		7	100.285
																																													8	170.832		8	92.212
																																													9	128.763		9	84.498
																																													10	138.796		10	94.085
																																													11	145.996		11	106.401
																																													12	164.235	2	1	87.206
																																													13	129.495		2	98.696
																																													14	141.382		3	74.487
																																													15	137.681		4	90.621
																																													16	118.286		5	185.108
																																													17	157.198		6	111.473
																																													18	157.168		7	85.553
																																													19	149.547		8	133.35
																																													20	151.824	3	1	104.288
																																													21	108.785		2	115.439
																																													22	153.455		3	172.69
																																													23	149.47		4	118.368
																																													24	127.185		5	128.501
																																													25	136.203		6	102.417
																																													26	135.243		7	124.846
																																													27	135.392		8	195.048
																																													28	104.215		9	114.651
																																												2	1	129.465		10	85.42
																																													2	149.666	4	1	120.07
																																													3	170.415		2	141.702
																																													4	171.88		3	61.455
																																													5	162.634		4	136.763
																																													6	173.459		5	88.32
																																													7	185.345		6	58.022
																																													8	140.961		7	117.083
																																													9	157.592		8	73.198
																																													10	184.954	5	1	137.666
																																													11	106.273		2	166.488
																																													12	173.812		3	115.74
																																												3	1	143.347		4	185.103
																																													2	149.039		5	109.958
																																													3	161.165		6	75.2
																																													4	159.457		7	66.884
																																													5	169.587		8	127.519
																																													6	167.289
																																													7	144.039
																																													8	158.441
																																													9	185.365
																																													10	165.171
																																													11	167.969
																																													12	144.293
																																													13	163.707
																																											Mean of signal intensity of Myc-GFP			139.968			73.7771
																																											SEM			1.54632			2.65388

## Sheet: Fig. 3
	Fig. 3a	Control-snw			HD-snw			HD-snw + Myc o/e				Fig. 3b	Control			HD			HD + Myc o/e				Fig. 3c	Control			HD			HD + Myc o/e
		Experiment 1	Experiment 2	Total	Experiment 1	Experiment 2	Total	Experiment 1	Experiment 2	Total			Experiment 1	Experiment 2	Total	Experiment 1	Experiment 2	Total	Experiment 1	Experiment 2	Total			Experiment 1	Experiment 2	Total	Experiment 1	Experiment 2	Total	Experiment 1	Experiment 2	Total
	Number of offspring observed	432	279	711	553	523	1076	644	548	1192		Number of offspring observed	1976	1892	3868	1965	2000	3965	1935	1972	3907		Number of offspring observed	2100	2400	4500	397	273	670	1728	1314	3042
	snw	432	279	711	377	412	789	364	277	641		Number of offspring developing to adulthood	1121	646	1767	808	377	1185	273	81	354		Number of offspring developing to adulthood	1809	1572	3381	237	177	414	852	755	1607
	sn+	0	0	0	92	33	125	98	240	338		% of offspring developing to adulthood	56.7308	34.1438	45.6825	41.1196	18.85	29.8865	14.1085	4.10751	9.06066		% of offspring developing to adulthood	86.1429	65.5	75.1333	59.6977	64.8352	61.791	49.3056	57.4581	52.8271
	sne	0	0	0	84	78	162	182	31	213
	% of offspring showing sn+ or sne	0	0	0	31.8264	21.2237	26.6729	43.4783	49.4526	46.2248

## Sheet: Fig. S1
	Fig. S1a		Number of germline cells in gonads							Fig. S1b		Number of germline cells in gonads
			St. 15 embryos		1st larvae		2nd larvae					St. 15 embryos		1st larvae		2nd larvae		3rd larvae
	Experiment	Gonad No.	Control	Myc KDRNAi2	Control	Myc KDRNAi2	Control	Myc KDRNAi2		Experiment	Gonad No.	Control	Myc KDRNAi2	Control	Myc KDRNAi2	Control	Myc KDRNAi2	Control	Myc KDRNAi2
	1	1	14	14	29	19	184	54		1	1	8	11	8	5	24	22	40	14
		2	5	6	58	13	232	36			2	6	8	6	7	23	21	52	42
		3	10	10	22	20	222	77			3	6	9	6	2	17	12	46	30
		4	12	11	28	24	221	55			4	10	12	8	5	12	23	16	43
		5	9	3	34	25	285	90			5	10	7	3	10	17	27	57	33
		6	10	9	35	20	311	55			6	11	13	7	8	23	24	41	26
		7	7	8	25	20		83			7	8	9	3	9	19	19	36	41
		8	5	10	66	25		69			8	9	9	5	4	31	20	38	40
		9	10	7	33	15		43			9	8	9	7	4	15	22	32	34
		10	11	8	40	9		64			10	4	3	6	8	18	17	40	47
		11	6	9	26	22		54			11	6	10	4	10	27	16	35	19
		12	13	7		13		31			12	7	10			12	20	50
		13	5	8		13		97			13	13	10			15	20	64
		14	8	8		17		84			14	8	12			14	16	51
		15	10	9							15	11	9					67
	2	1	9	3	24	21	322	96		2	1	5	7	6	13	13	20	36	28
		2	7	9	42	17	227	81			2	11	11	7	7	19	20	56	32
		3	8	9	40	15	260	91			3	10	10	5	8	14	21	43	60
		4	13	4	38	14	241	76			4	8	11	6	6	17	25	44	53
		5	4	7	21	15	186	93			5	5	5	6	9	15	21	43	31
		6	8	3	35	10		74			6	11	10	5	5	13	19	49	37
		7	10	5	80	10		84			7	7	8	7	9	11	21	29	34
		8	11	10	26	11		82			8	7	11	6	14	13		61	33
		9	5	16	18	34		127			9	8	5	16	5	14		39	26
		10	7	5	70	27		66			10	5	7	7	7	21		44	29
		11	11	9	50	17					11	8	6	7	6	29		46	30
		12	12	6		18					12	8	8	9	5	23		69	42
		13	15	11		13					13	5	8	7	6			45
		14	9			19					14	8	9	7	5			58
		15	8			11					15	12	8	6	7			44
	Av. number of germline cells / gonad		9.06667	8	38.1818	17.4828	244.636	73.4167		Av. number of germline cells / gonad		8.1	8.83333	6.53846	7.07692	18.0385	20.2857	45.7	34.9565
	SEM		0.518402	0.571429	3.51422	1.06576	13.1503	4.38824		SEM		0.417266	0.405746	0.459066	0.527142	1.06516	0.700317	2.08548	2.10722

## Sheet: Fig. S3
	Fig. S3c	Control			HD				Fig. S3g	Control			HD			HD + Myc o/e
	Experiment	Embryo No.	Cell No.	Signal intensity of Myc-GFP mRNA in germline cell	Embryo No.	Cell No.	Signal intensity of Myc-GFP mRNA in germline cell		Experiment	Embryo No.	Cell No.	Signal intensity of Myc mRNA in germline cell	Embryo No.	Cell No.	Signal intensity of Myc mRNA in germline cell	Embryo No.	Cell No.	Signal intensity of Myc mRNA in germline cell
	1	1	1	17.986	1	1	18.73		1	1	1	27.35	1	1	15.242	1	1	167.233
			2	12.59		2	26.702				2	58.175		2	25.112		2	218.841
			3	10.313		3	16.059				3	40.99		3	15.243		3	243.301
			4	16.448		4	9.569				4	58.979		4	34.129		4	31.627
			5	11.937		5	20.752				5	38.837	2	1	39.247		5	230.259
			6	13.148		6	9.911				6	33.412		2	35.938	2	1	119.919
		2	1	27.709		7	17.846				7	23.1		3	18.187		2	144.964
			2	28.543		8	41.232				8	31.573		4	37.756		3	54.447
			3	40.929		9	17.515				9	37.463		5	15.535		4	53.059
			4	24.698		10	11.348			2	1	34.397		6	14.391		5	137.073
			5	16.011		11	16.824				2	27.068		7	14.605		6	100.397
			6	26.42	2	1	19.734				3	13.564	3	1	4.562		7	84.376
			7	29.462		2	13.865				4	5.15		2	24.217		8	50.372
			8	25.13		3	21.92				5	19.484		3	14.949		9	33.323
			9	21.827		4	32.347				6	26.306		4	63.215		10	91.137
			10	27.868		5	13.83			3	1	29.195	4	1	58.854	3	1	191.154
			11	23.849		6	32.096				2	39.979		2	23.133		2	114.807
			12	16.047		7	23.955				3	63.948		3	43.375		3	52.254
			13	30.733		8	22.708				4	32.215		4	25.633		4	82.514
		3	1	24.286		9	16.473				5	24.964		5	13.951		5	158.351
			2	44.628	3	1	29.18				6	33.577		6	29.727		6	51.673
			3	31.259		2	10.435				7	15.187		7	32.857		7	142.525
			4	55.241		3	15.407			4	1	43.647		8	74.181		8	162.739
			5	45.282		4	14.128				2	54.149		9	50.839		9	58.715
			6	48.751		5	16.555				3	113.466		10	76.619		10	127.398
			7	30.231		6	19.525				4	114.4		11	36.643		11	112.577
			8	44.794		7	17.272				5	49.507	5	1	41.565	4	1	152.182
			9	36.689		8	14.276				6	34.251		2	34.614		2	212.99
			10	49.107		9	13.884				7	32.615		3	21.821		3	251.082
			11	27.34		10	14.123				8	55.163		4	24.944		4	122.644
			12	33.562		11	10.997				9	35.716	6	1	28.72		5	247.514
		4	1	43.974	4	1	16.246				10	41.352		2	30.048		6	254.546
			2	23.584		2	17.037			5	1	21.65		3	13.451		7	179.495
			3	47.199		3	13.806				2	16.418		4	22.339		8	226.954
			4	37.969		4	18.949				3	21.24		5	11.956	5	1	118.476
			5	49.342		5	11.453				4	27.407		6	4.541		2	47.717
			6	26.57		6	13.178				5	28.65		7	18.191		3	86.206
			7	30.862		7	13.979				6	13.805	7	1	4.603	6	1	74.396
			8	28.386		8	12.791				7	22.481		2	27.503		2	185.18
			9	29.001		9	21.251				8	27.009		3	44.903		3	46.204
		5	1	14.875		10	20.311				9	6.709	8	1	36.079		4	77.633
			2	14.851		11	19.338			6	1	75.876		2	41.03		5	202.45
			3	15.295		12	12.69				2	93.904		3	31.596		6	142.585
			4	5.444	5	1	19.053				3	74.204		4	37.257		7	148.155
			5	22.858		2	12.72				4	107.284		5	27.396	7	1	151.286
			6	21.103		3	10.596				5	56.963		6	25.891		2	161.063
			7	26.55		4	16.668				6	60.664		7	33.538		3	224.671
			8	20.723		5	17.044				7	9.999		8	17.223		4	99.958
			9	25.09		6	9.912			7	1	75.756		9	26.386		5	187.657
			10	27.758		7	13.699				2	71.352		10	25.886		6	79.06
		6	1	60.969		8	14.646				3	84.914		11	46.938		7	101.849
			2	33.089	6	1	24.272				4	89.702	9	1	58.935		8	52.263
			3	34.266		2	22.429				5	63.573		2	31.715		9	48.226
			4	20.741		3	16.299				6	48.373		3	58.172		10	102.073
			5	25.538		4	27.323				7	91.809		4	42.25		11	225.746
			6	29.302		5	15.266				8	94.764		5	54.335		12	167.079
			7	29.248		6	12.478				9	70.7	10	1	47.796		13	54.155
			8	29.443		7	48.408				10	63.519		2	17.093		14	64.14
			9	22.559		8	42.679				11	60.841		3	35.066
			10	60.969		9	24.575				12	60.999		4	44.488
		7	1	18.769		10	18.117			8	1	50.923
			2	37.023		11	24.575				2	37.702
			3	29.632		12	18.852				3	34.459
			4	23.252	7	1	34.75				4	26.198
			5	19.513		2	29.722				5	38.798
			6	28.265		3	19.688				6	22.137
			7	17.711		4	28.548				7	75.553
						5	32.959				8	67.165
						6	40.726			9	1	71.439
						7	30.981				2	16.242
						8	26.075				3	37.533
						9	18.715				4	71.497
						10	17.18				5	32.915
						11	15.602				6	45.066
					8	1	18.681				7	41.095
						2	18.927				8	23.383
						3	12.164				9	25.579
						4	16.293				10	62.545
						5	17.672				11	73.935
						6	19.323			10	1	60.529
						7	16.007				2	51.432
						8	13.798				3	45.006
						9	17.456				4	31.528
	2	1	1	16.417	1	1	18.054				5	15.382
			2	10.031		2	9.351		2	1	1	38.047	1	1	24.208	1	1	76.732
			3	13.703		3	11.394				2	33.48		2	9.141		2	124.164
			4	8.308		4	11.419				3	16.334		3	17.485		3	139.268
			5	11.724		5	8.23				4	32.219		4	5.167		4	95.814
			6	11.032		6	11.138				5	24.614		5	9.743		5	44.691
		2	1	25.824		7	7.951				6	33.268		6	5.734		6	98.609
			2	22.856		8	7.657				7	21.149		7	2.83		7	61.861
			3	41.964	2	1	16.555				8	13.523	2	1	41.558		8	47.047
			4	33.68		2	15.227				9	26.053		2	15.252	2	1	51.697
			5	36.053		3	12.183				10	19.465		3	26.871		2	54.319
			6	22.866		4	15.333				11	20.263		4	23.885		3	178.578
		3	1	31.163		5	13.302				12	16.605		5	53.333		4	162.721
			2	18.674		6	10.421			2	1	27.392		6	12.482		5	118.336
			3	16.927	3	1	12.574				2	26.609		7	11.648		6	118.294
			4	21.927		2	14.169				3	34.278		8	35.604		7	61.157
			5	35.593		3	17.069				4	18.037		9	43.62		8	85.322
			6	23.467		4	17.808				5	31.482		10	18.131	3	1	148.501
			7	22.45		5	19.46				6	32.117	3	1	22.425		2	231.97
		4	1	18.518		6	28.446				7	14.844		2	30.498		3	199.459
			2	15.312		7	15.178				8	22.723		3	17.555		4	239.755
			3	50.47		8	28.481				9	22.656		4	8.352		5	63.268
			4	29.443		9	12.97				10	33.244		5	22.671		6	114.67
			5	32.43	4	1	13.868				11	27.08		6	11.67	4	1	163.365
			6	24.143						3	1	18.81		7	24.79		2	239.763
	Mean of signal intensity of Myc-GFP mRNA			27.386			18.4425				2	35.383		8	19.627		3	76.746
	SEM			1.21792			0.742447				3	30.606		9	58.383		4	178.774
											4	41.625	4	1	23.688		5	229.262
											5	29.424		2	7.968		6	43.769
											6	53.088		3	26.495	5	1	96.739
											7	27.335		4	14.43		2	236.02
											8	19.871		5	29.635		3	204.289
											9	26.416		6	24.929		4	142.884
											10	66.736		7	16.387		5	104.618
											11	18.184	5	1	9.797		6	111.109
										4	1	40.44		2	6.91	6	1	84.135
											2	27.03		3	8.973		2	69.588
											3	20.606	6	1	39.794		3	53.205
											4	17.333		2	27.021		4	50.912
											5	15.756		3	15.611		5	38.996
											6	2.903		4	4.915	7	1	215.182
										5	1	15.959		5	12.127		2	59.732
											2	20.259		6	10.121		3	39.116
											3	24.239		7	7.51		4	191.784
											4	22.547	7	1	16.082		5	114.93
											5	10.954		2	27.511		6	201.218
											6	7.56		3	27.213		7	134.618
										6	1	26.439		4	102.788		8	81.179
											2	14.775		5	107.569	8	1	36.482
											3	29.435	8	1	10.573		2	55.118
											4	28.173		2	18.808		3	24.689
											5	35.386		3	18.818		4	26.958
											6	18.601		4	27.457		5	64.522
											7	27.284		5	26.973		6	42.734
											8	3.178		6	20.978		7	171.759
										7	1	7.312		7	36.362		8	71.702
											2	25.43		8	19.219	9	1	214.904
											3	58.096		9	47.865		2	35.867
											4	70.512		10	29.791		3	24.471
											5	59.724		11	31.134		4	34.298
											6	31.863		12	66.468		5	44.94
											7	34.105	9	1	5.627		6	106.629
											8	28.912		2	5.183		7	54.679
											9	21.182		3	8.659	10	1	112.978
										8	1	39.513		4	5.838		2	111.77
											2	25.602		5	5.281		3	63.707
											3	21.731		6	4.57		4	112.908
											4	26.809		7	6.613		5	118.207
											5	9.282		8	4.718		6	17.563
											6	15.491		9	3.5		7	59.898
											7	11.03	10	1	35.857
											8	15.533		2	13.822
											9	21.919		3	11.233
										9	1	18.59		4	10.953
											2	3.531		5	19.528
											3	5.326		6	21.701
										10	1	6.485		7	22.43
											2	17.754
											3	14.766
											4	19.847
											5	21.324
											6	12.559
											7	7.645
											8	10.788
									Mean of signal intensity of Myc mRNA			35.4028			26.3714			116.501
									SEM			1.77187			1.5807			5.7854

## Sheet: Fig. S5
	Fig. S5	Testes									Ovaries
		Control			HD			HD + Myc o/e			Control			HD			HD + Myc o/e
		Experiment 1	Experiment 2	Total	Experiment 1	Experiment 2	Total	Experiment 1	Experiment 2	Total	Experiment 1	Experiment 2	Total	Experiment 1	Experiment 2	Total	Experiment 1	Experiment 2	Total
	Number of gonads observed	78	36	114	94	80	174	54	52	106	106	50	156	100	60	160	82	70	152
	Number of normally developed gonads	75	36	111	15	5	20	25	21	46	102	46	148	13	2	15	38	26	64
	% of normally developed gonads	96.1538	100	97.3684	15.9574	6.25	11.4943	46.2963	40.3846	43.3962	96.2264	92	94.8718	13	3.33333	9.375	46.3415	37.1429	42.1053

## Sheet: Fig. S7
	Fig. 7a	non-HD_snw			non-HD_snw+ Myc o/e				Fig. 7b	Control			Myc o/e				Fig. 7c	Control			Myc o/e
		Experiment 1	Experiment 2	Total	Experiment 1	Experiment 2	Total			Experiment 1	Experiment 2	Total	Experiment 1	Experiment 2	Total			Experiment 1	Experiment 2	Total	Experiment 1	Experiment 2	Total
	Number of offspring observed	156	242	398	191	223	414		Number of offspring observed	200	200	400	200	200	400		Number of offspring observed	300	300	600	300	300	600
	snw	156	242	398	191	223	414		Number of offspring developing to adulthood	106	106	212	123	107	230		Number of offspring developing to adulthood	275	258	533	264	267	531
	sn+	0	0	0	0	0	0		% of offspring developing to adulthood	53	53	53	61.5	53.5	57.5		% of offspring developing to adulthood	91.67	86	88.83	88	89	88.5
	sne	0	0	0	0	0	0
	% of offspring showing sn+ or sne	0	0	0	0	0	0

## Sheet: Fig. S8
	Fig. S8a		Control		HD		HD + Myc o/e			Fig. S8b		Control		HD		HD + Myc o/e			Fig. S8c		Control		Myc KDRNAi1			Fig. S8d		Control		Myc KDRNAi1
	Experiment	Gonads No.	Number of germline cells in gonads	pH3 positive germline cells	Number of germline cells in gonads	pH3 positive germline cells	Number of germline cells in gonads	pH3 positive germline cells		Experiment	Gonads No.	Number of germline cells in gonads	pH3 positive germline cells	Number of germline cells in gonads	pH3 positive germline cells	Number of germline cells in gonads	pH3 positive germline cells		Experiment	Gonads No.	Number of germline cells in gonads	pH3 positive germline cells	Number of germline cells in gonads	pH3 positive germline cells		Experiment	Gonads No.	Number of germline cells in gonads	pH3 positive germline cells	Number of germline cells in gonads	pH3 positive germline cells
	1	1	42	1	0	0	63	5		1	1	26	1	8	0	11	0		1	1	21	3	19	1		1	1	59	1	17	0
		2	38	3	0	0	5	4			2	13	1	0	0	6	0			2	28	4	15	0			2	49	0	27	0
		3	47	0	4	0	33	1			3	27	0	0	0	17	0			3	21	3	13	5			3	28	1	24	0
		4	30	0	6	0	12	4			4	16	3	0	0	3	0			4	31	3	18	0			4	43	0	18	0
		5	24	1	1	0	6	6			5	37	4	4	0	0	0			5	20	2	15	1			5	49	2	20	0
		6	16	1	0	0	35	8			6	39	2	5	0	15	2			6	32	3	12	2			6	43	0	2	0
		7	19	2	2	0	6	0			7	38	5	0	0	0	0			7	39	4	9	3			7	48	0	27	0
		8	34	1	2	0	7	1			8	39	4	0	0	6	0			8	26	2	15	0			8	30	0	33	0
		9	43	2	3	0	3	2			9	18	0	0	0	12	0			9	28	8	23	0			9	51	1	21	0
		10	36	4	1	0	15	4			10	26	3	1	0	0	0			10	25	5	18	1			10	43	1	16	0
		11	33	1	4	2	28	4			11	28	0	2	0	9	0			11	26	1	21	1			11	44	1	39	0
		12	20	3	2	0	51	6			12	30	1	4	0	10	0			12	48	2	15	5			12	48	0	24	0
		13	18	5	2	0	8	1			13	39	0	0	0	13	1			13	25	4	21	3			13	34	0	15	0
		14	27	6	3	0	6	3			14	29	0	0	0	14	0			14	22	2	23	0			14	40	0	38	0
		15	47	1	2	0					15	18	0	0	0	18	1			15	19	3	17	0			15	53	0	49	0
		16	57	4	0	0					16	27	1	2	0	10	1			16	33	6	16	0			16	30	0	21	1
		17	19	6	7	0					17	28	1	4	0	11	0			17	25	6	13	0			17	73	1	27	0
		18	64	2	5	0					18	26	2	0	0	0	0			18	28	3	14	0			18	39	0	41	0
		19	17	0	0	0					19	18	0	0	0	18	0			19	27	0	18	0			19	40	0	23	0
		20	36	4	5	2					20	25	0	1	0	8	0			20			14	0			20	41	0	22	0
		21	35	4	2	1					21	34	0	4	0	0	0			21			12	0			21	58	1	28	0
		22	36	3	2	0					22	24	0	0	0	0	0			22			16	0			22	53	1	44	0
		23	39	1	1	0					23	25	0	0	0	0	0			23			12	2			23			23	0
		24	26	2							24	30	1	3	0	2	0			24			7	3			24			26	0
		25	16	2							25	29	5	0	0	0	0		2	1	25	1	5	1			25			32	0
	2	1	34	5	5	2	20	4			26	26	0	0	0	11	0			2	28	5	13	6			26			28	0
		2	25	1	0	0	3	1			27	34	1	7	0	3	0			3	34	6	12	1			27			50	0
		3	18	2	5	1	8	3			28	37	1	0	0	16	1			4	25	0	10	4			28			15	0
		4	30	0	2	0	13	1			29	43	3	4	0	5	0			5	36	1	9	4			29			27	0
		5	29	3	5	0	16	3						0	0	3	0			6	37	0	9	4			30			23	0
		6	32	8	7	1	20	1		2	1	31	0	15	0	5	1			7	67	5	22	7		2	1	64	6	29	2
		7	38	5	2	0	1	0			2	39	2	4	1	4	2			8	16	1	10	0			2	39	0	56	3
		8	20	0	3	0	2	0			3	39	2	2	0	22	2			9	40	5	14	1			3	42	3	29	6
		9	19	3	2	2	27	6			4	44	6	7	1	8	0			10	37	9	9	1			4	56	2	28	0
		10	53	1	7	0	4	1			5	38	5	2	0	7	0			11	38	8	39	7			5	56	7	20	0
		11	25	0	1	0	2	2			6	37	5	1	0	19	0			12	52	8	24	4			6	57	4	27	3
		12	23	0	2	0	28	2			7	38	4	0	0	6	0			13	28	3	6	0			7	50	0	35	3
		13	41	3	1	0	21	4			8	37	2	1	0	15	2			14	37	6	8	1			8	83	4	24	0
		14	38	1	7	0	3	2			9	24	3	14	1	14	2			15	35	7	4	1			9	51	2	20	1
		15	14	4	2	2	11	1			10	26	0	1	0	3	0			16			7	3			10	84	5	37	2
		16	37	2	5	2	7	0			11			1	0	0	0		Total		1059	129	577	72			11	54	4	42	0
		17	22	3	6	0	3	1			12			5	1	8	0		% of pH3 positive germline cells		12.1813		12.4783				12	48	2	37	0
		18	42	0	6	0	16	2			13			0	0	18	1										13	34	4	29	1
		19	39	0	3	0	6	2			14			3	0	4	0										14	55	3	27	1
		20	41	0	3	0	11	0			15			0	0												15	43	0	28	0
		21			4	0					16			2	0											Total		1812	56	1268	23
	Total		1439	100	132	15	500	85			17			5	0											% of pH3 positive germline cells		3.09051		1.81388
	% of pH3 positive germline cells		6.94927		11.3636		17				18			6	0
											19			2	0
											20			3	1
										Total		1182	68	123	5	354	16
										% of pH3 positive germline cells		5.75296		4.06504		4.51977

## Sheet: Fig. S9
	Fig. S9	Testes									Ovaries
		Control			HD			HD + Diap1 o/e			Control			HD			HD + Diap1 o/e
		Experiment 1	Experiment 2	Total	Experiment 1	Experiment 2	Total	Experiment 1	Experiment 2	Total	Experiment 1	Experiment 2	Total	Experiment 1	Experiment 2	Total	Experiment 1	Experiment 2	Total
	Number of gonads observed	196	60	256	278	28	306	95	76	171	52	48	100	60	50	110	60	44	104
	Number of normally developed gonads	193	60	253	27	7	34	5	16	21	52	47	99	4	1	5	2	4	6
	% of normally developed gonads	98.4694	100	98.8281	9.71223	25	11.1111	5.26316	21.0526	12.2807	100	97.9167	99	6.66667	2	4.54545	3.33333	9.09091	5.76923

## Sheet: Fig. S10
	Fig. S10	Testes										Ovaries
		Control			Myc KDRNAi1			Myc KDRNAi1 + Diap1 o/e			Myc KDRNAi1 + p53-	Control			Myc KDRNAi1			Myc KDRNAi1 + Diap1 o/e			Myc KDRNAi1 + p53-
		Experiment 1	Experiment 2	Total	Experiment 1	Experiment 2	Total	Experiment 1	Experiment 2	Total	Experiment 1	Experiment 1	Experiment 2	Total	Experiment 1	Experiment 2	Total	Experiment 1	Experiment 2	Total	Experiment 1
	Number of gonads observed	52	50	102	106	50	156	258	50	308	46	44	50	94	110	50	160	222	50	272	72
	Number of normally developed gonads	52	48	100	0	0	0	0	0	0	0	44	45	89	0	0	0	2	0	2	0
	% of normally developed gonads	100	96	98.0392	0	0	0	0	0	0	0	100	90	94.6809	0	0	0	0.900901	0	0.735294	0

[truncated: 1 more sheets: Fig. S11]
